# Supplementary material for: Unveiling the Photodegradation Mechanism of Monochlorinated Naphthalenes under UV-C Irradiation: Affecting Factors Analysis, the Roles of Hydroxyl Radicals, and DFT Calculation
Source: Molecules. 2024 Sep 24;29(19):4535. doi: 10.3390/molecules29194535 (PMC11477601; doi:10.3390/molecules29194535)
Supplement: Supplementary file 1 [file molecules-29-04535-s001.zip]

Archive with 1 entries (1 files):
- molecules-3149432-supplementary.pdf
